# Supplementary material for: Lactobacillus reuteri‐mediated dietary xylooligosaccharides enhance jejunal cell survival via suppression of oxygen‐dependent apoptotic processes in a pig model
Source: Imeta. 2025 Sep 13;4(5):e70080. doi: 10.1002/imt2.70080 (PMC12527980; doi:10.1002/imt2.70080)
Supplement: Supplementary file 2 — Table S1: XOS enriched the composition proportions of different Lactobacillus species in jejunal mucosa and lumen (n = 6). Table S2: Composition and nutrient levels of the corn‐soybean basal diet (air‐dry basis). Table S3: The information of specific primer sequences used in qRT‐PCR. Table S4: Primary antibody information. Table S5: Abbreviation information. [file IMT2-4-e70080-s002.xlsx]

## Sheet: Table S1
	Table S1 XOS enriched the composition proportions of different Lactobacillus species in jejunal mucosa and lumen (n=6)
	OTU #	Name of Lactobacillus species	CON-mucosa	XOS-mucosa	p-value		CON-lumen	XOS-lumen	p-value
	OTU623	s__Lactobacillus_reuteri	100.67 ± 44.42	2140.5 ± 3090.87	0.0306		696.17 ± 328.46	1526.5 ± 758.79	0.0453
	OTU435	s__Lactobacillus_agilis	0.83 ± 1.33	1.83 ± 4.02	1		1.83 ± 2.23	4.67 ± 3.61	0.1946
	OTU1113	s__unclassified_g__Lactobacillus	—	0.83 ± 1.33	0.1757		3 ± 2.76	0.67 ± 1.03	0.1133
	OTU3958	s__Lactobacillus_panis	—	0.33 ± 0.82	0.4047		1.17 ± 1.83	3.17 ± 6.82	1
	OTU974	s__Lactobacillus_songhuajiangensis	—	0.17 ± 0.41	0.4047		3 ± 6.87	0.5 ± 1.22	0.5993
	OTU1189	s__Lactobacillus_curvatus	—	—			1 ± 2	0.67 ± 1.21	1
	OTU3803	s__unclassified_g__Lactobacillus	—	—			—	1.17 ± 1.94	0.0731
	OTU34	s__unclassified_g__Lactobacillus	—	0.33 ± 0.52	0.1379		0.17 ± 0.41	0.33 ± 0.52	0.5948
	OTU3950	s__unclassified_g__Lactobacillus	—	0.33 ± 0.82	0.4047		—	1 ± 2.45	0.4047
	OTU769	s__unclassified_g__Lactobacillus	—	—			0.17 ± 0.41	—	0.4047
	OTU3711	s__unclassified_g__Lactobacillus	—	—			—	0.33 ± 0.82	0.4047
	OTU3887	s__unclassified_g__Lactobacillus	—	—			—	0.17 ± 0.41	0.4047
	Data are expressed as mean ± SD and analyzed by Wilcoxon rank-sum test.

## Sheet: Table S2
	Table S2 Composition and nutrient levels of the corn-soybean basal diet (air-dry basis)
	Items	Content		Items	Content
	Ingredients (%)			Nutrient level
	Corn	59		2Dry matter (%)	87.8
	Soybean meal	18.4		2Crude protein (%)	20
	Fermented soybean meal	5		2Crude fiber (%)	1.6
	Fish meal	3		2Neutral detergent fiber (%)	22.9
	Soybean oil	2.5		2Acid detergent fiber (%)	3.7
	Dried whey	5		2Gross energy (cal/g)	4563
	Sugar	2		3Digestible energy (cal/g)	3502
	Glucose	2		3Metabolizable energy (cal/g)	3243
	CaHPO4	0.5		3Net energy (cal/g)	2553
	Limestone	0.5
	Salt	0.3
	Lysine HCl	0.4
	Met	0.1
	Thr	0.1
	Choline chloride	0.1
	Anti-mildew agent	0.1
	1Premix	1
	1 The premix provided the following per kilogram of diet: vitamin A, 13500 IU; vitamin D3, 2925 IU; vitamin E, 45 mg; vitamin K3, 36.75 mg; vitamin B1, 6.75 mg; vitamin B2, 11.25 mg; vitamin B6, 7.2 mg; vitamin B12, 0.054 mg; nicotinamide, 54 mg; calcium pantothenate, 15.75 mg; folic acid, 1.8 mg; biotin, 0.342 mg; Fe, 140 mg; Cu, 20 mg; Zn, 100 mg; Mn, 30 mg; I, 0.4 mg; and Se, 0.4 mg. 2 Measure…

## Sheet: Table S3
	Table S3 The information of specific primer sequences used in qRT-PCR
		Genes	Forward (5’-3')	Reverse (5’-3')
	Tight junction protein	Claudin-1	TTTCCTCAATACAGGAGGGAAGC	CCCTCTCCCCACATTCGAG
		Occludin	TCGGACTATGCGGAGAGAGT	AGACGCCTCCAAGTTACCAC
		ZO-1	CTCCAGGCCCTTACCTTTCG	GGGGTAGGGGTCCTTCCTAT
	Cell apoptosis	CASP3	GTGGGATTGAGACGGACAGTGG	TTCGCCAGGAATAGTAACCAGGTG
		BAX	TCTACCAAGAAGTTGAGCGAGTGTC	CACGGCTGCGATCATCCTCTG
		BCL-2	GAGTTCGGTGGGGTCATGTG	TACAGCTCCACAAAGGCATCC
	Cell proliferation	PCNA	CTGCAAGTGGAGAACTCGGAA	GTAGGAGAGAGTGGAGTGGCT
		MKI67	AATCATCAAGCCTCAGCCATC	GCTCTCTTCAAAGGCAGGCT
		MCM2	GGCGAGGAGGACGAGGAGATG	AAGTTCTTGAAGCGGTGGTGGATC
	Monosaccharide transporter	SLC5A1/SGLT1	TCATCATCGTCCTGGTCGTCTCC	GCTTCTTGAATGTCCTCCTCCTCTG
		SLC2A2/GLUT2	ATTGCGGACTTCTGTGGACCTTATG	TTCTACAGCAGCCTTTGGTGATTGG
		SLC2A5/GLUT5	CGGCTCCTCCTTCCAGTATG	GGACACAGACACAGACCACA
	Lipid transporter	FATP4	CTACCACACGGCAGGCAACATC	ACACAATCATCCCAGAACCGAGAAG
		CD36	TGGGCTGCAATAGAGACTGTG	TTCCGTGCCTGTTTTAACCC
		FABP2	TTAACTACAGCCTCGCAGACG	AAGTCTGGACCATTTCATCCCC
		FABP1	GCCCGACGAACTCATCCAGAAG	GGTCTCCATCTCACACTCCTCTCC
		APOA1	GGTGAAGGATTTTGCCACCG	GAGGTGTTTTCCCAAAGCGG
		APOB	TGTCCGAACTGCTCCGCTCTC	GTCCACCTCATCAATCTGCCTCAC
		MTTP	CAAGGCAGTGGTAGACGCTAAGAAG	TCTGGAGAGTGGTGACAGCAAGG
	Amino acid and peptide transporter	SLC1A5/ASCT2	CTGATGATGAAGTGCGTGGAGGAG	GGCGGTGACCAGGATAGTGATAATG
		SLC6A19/B0AT1	CACAACAACTGCGAGAAGGA	CCGTTGATAAGCGTCAGGAT
		SLC7A1/CAT1	TGCCCATACTTCCCGTCC	GGTCCAGGTTACCGTCAG
		SLC7A9/B0,+AT	ATCGGTCTGGCGTTTTAT	GGATGTAGCACCCTGTCA
		SLC3A1/rBAT	TTTCCGCAATCCTGATGTTC	GGGTCTTATTCACTTGGGTC
		SLC7A7/y+LAT1	GCCCATTGTCACCATCATC	GAGCCCACAAAGAAAAGC
		SLC3A2/4F2hc	CTCGAACCCACCAAGGAC	GAGGTGAGACGGCACAGAG
		SLC15A1/pepT1	CCCAGGCTTGCTACCCAC	ACCCGATGCACTTGACGA
	Energy metabolism	PDK3	CCTTCGGTGGGATTGGTTCA	TTCGATCACTCCTTGTGCCA
		ATP5MG	AGCTCACAGTTAAGGAAGCTCT	ATGCCACGCTTGCCTATGAT
		IDH3G	GGAACCGTGTGGCTCTAAAGGG	GGCTGGTGCGGAGGATGTTG
		MMUT	ATTCCCAAAGTGGCCGATCC	TCTTCGGGCAGCACATTCTT
		NDUFB6	CGATGGCTGAAGGATCAGGA	AGCAAAGATGCTGTGTCGGTA
		NDUFV1	CGCCGCCTACATCTACATCCG	GCCGATCAGACCAGCCTCATAG
	Cytoskeleton	ANLN	CTGGCATCGGAGGTGGTGTG	TTGGCTGGTTCTATCTGACGACTG
		TPM4	TGTGGTGACCTGGAAGAAGAACTC	CACGGGTCTCAGCCTCTTTCAG
		MYH2	TGATCCACTATGCAGGCACC	GCCTCTGCTTCACCAGTTTGA
		PFDN6	ATGGCTGAGCTGATCCAGAAGAAG	CTGCCTCCCTGACATGGACTTAC
	Reference	GAPDH	TCGGAGTGAACGGATTTGGC	TTGCCGTGGGTGGAATCATA
		β-actin	TGACGATATTGCTGCGCTC	GTCAGGATGCCTCTCTTGCTC

## Sheet: Table S4
	Table S4 Primary antibody information
	Name	Cat. #	Company
	β-actin	20536-1-AP	Proteintech
	Occludin	40-4700	Thermo Fisher
	Claudin-1	51-9000	Thermo Fisher
	ZO-1	A0659	ABclonal
	CASP3	A2156	ABclonal
	BAX	A19684	ABclonal
	BCL-2	A19693	ABclonal
	PCNA	GB11010-100	Servicebio

## Sheet: Table S5
		Table S5 Abbreviation information
		Abbreviation	Full name
		ABCB7	ATP binding cassette subfamily B member 7
		ACBD6	Acyl-CoA binding domain containing 6
		ACOT8	Acyl-CoA thioesterase 8
		ACSS3	Acyl-CoA synthetase short chain family member 3
		AKAP1	A-kinase anchoring protein 1
		ALDH18A1	Aldehyde dehydrogenase 18 family member A1
		ANLN	Anillin, actin binding protein
		APOA1	Apolipoprotein A1
		APOB	Apolipoprotein B
		ARHGAP26	Rho GTPase activating protein 26
		ATP5MG	ATP synthase membrane subunit G
		BA	Bile acid
		BCA	Bicinchoninic acid assay
		BP	Biological process
		BW	Body weight
		CA	Cholic acid
		CAPS3	Caspase-3
		CBR3	Carbonyl reductase 3
		CC	Cell component
		CCK-8	Cell counting kit-8
		CD	Crypt depth
		CD36	Fatty acid translocase
		CDCA	Chenodeoxycholic acid
		CFU	Colony forming unit
		CoCl2	Cobalt chloride
		CON	Control
		COX7A2	Cytochrome c oxidase polypeptide 7A2
		CRYZL1	Crystallin zeta like 1
		DAP	Differentially accumulated protein
		DCA	Deoxycholic acid
		DEPC	Diethylpyrocarbonate
		DIABLO	Data integration analysis for biomarker discovery using a latent component method for omics
		DLY	Duroc × Landrace × Yorkshire
		DMEM	Dulbecco’s modified Eagle medium
		DPCD	Deleted in primary ciliary dyskinesia homolog
		E. coli	Escherichia coli
		EDTA	Ethylene diamine tetraacetic acid
		EGF	Epidermal growth factor
		ENO2	Enolase 2
		EPB41L2	Erythrocyte membrane protein band 4.1 like 2
		FABP1	Fatty acid binding protein 1
		FABP2	Fatty acid binding protein 2
		FAM49A	Family with sequence similarity 49 member A
		FBS	Fetal bovine serum
		FC	Fold change
		FMR1	Fragile X messenger ribonucleoprotein 1
		FOS	Functional oligosaccharides
		GAPDH	Glyceraldehyde-3-phosphate dehydrogenase
		GCDCA	Glycochenodeoxycholic acid
		GDCA	Glycodeoxycholic acid
		GHCA	Glycohyocholic acid
		GHDCA	Glycohyodeoxycholic acid
		GMFB	Glia maturation factor beta
		GO	Gene ontology
		GUDCA	Glycoursodeoxycholic acid
		H&E	Hematoxylin and Eosin
		HCA	Hyocholic acid
		HDCA	Hyodeoxycholic acid
		HMDB	Human metabolome database
		HOOK3	Hook microtubule tethering protein 3
		HSP	Heat shock protein
		HTT	Huntingtin
		IDH3G	Isocitrate dehydrogenase (NAD(+)) 3 non-catalytic subunit gamma
		IEC	Intestinal epithelial cell
		IPEC	Intestinal porcine epithelial cell
		KEGG	Kyoto encyclopedia of genes and genomes
		KIAA0513	KIAA0513
		L. reuteri	Lactobacillus reuteri
		LDHD	Lactate dehydrogenase D
		lysoPC	Lysophosphatidycholine
		MCM2	Mini-chromosome maintenance 2
		MF	Molecular function
		MICAL1	Microtubule associated monooxygenase, calponin and LIM domain containing 1
		MKi67	Proliferation marker protein Ki-67
		MMUT	Methylmalonyl-CoA mutase
		MTTP	Microsomal triglyceride transfer protein
		MYH2	Myosin heavy chain 2
		MYO1A	Myosin IA
		NADPH	Nicotinamide adenine dinucleotide phosphate hydrogen
		NDUFB6	NADH: ubiquinone oxidoreductase subunit B6
		NDUFS2	NADH: ubiquinone oxidoreductase core subunit S2
		NDUFV1	NADH: ubiquinone oxidoreductase core subunit V1
		NRC	the National Research Council
		OTU	Operational taxonomic unit
		PA	Phosphoric acid
		PAS	Periodic Acid-Schiff
		PBS	Phosphate buffered saline
		PCNA	Proliferating cell nuclear antigen
		PCoA	Principal co-ordinates analysis
		PDK3	Pyruvate dehydrogenase kinase 3
		PEAK1	Pseudopodium enriched atypical kinase 1
		PFDN6	Prefoldin subunit 6
		PLS-DA	Partial least squares discriminant analysis
		PVDF	Polyvinylidene fluoride
		QC	Quality control
		QI	Quality index
		qRT-PCR	Quantitative real-time polymerase chain reaction
		RDP	Ribosomal database project
		RIPA	Radio immunoprecipitation assay
		ROS	Reactive oxygen species
		RPLC	Reversed-phase liquid chromatography
		RT	Retention time
		SCFA	Short-chain fatty acid
		SDS-PAGE	Sodium dodecyl sulfate polyacrylamide gel electrophoresis
		sGCCA	Sparse generalized canonical correlation analysis
		SI	Sucrase-isomaltase, intestinal
		SLC	Solute carrier
		SLC15A1/pepT1	Peptide transporter 1
		SLC1A5/ASCT2	Alanine-serine-cysteine transporter 2
		SLC27A4/FATP4	Fatty acid transport protein 4
		SLC2A2/GLUT2	Glucose transporter type 2
		SLC2A5/GLUT5	Glucose transporter type 5
		SLC3A1/rBAT	Solute carrier family 3 member 1
		SLC3A2/4F2hc	4F2 heavy chain
		SLC4A1AP	Solute carrier family 4 member 1 adaptor protein
		SLC5A1/SGLT1	Sodium-glucose cotransporter 1
		SLC5A10/SGLT5	Sodium-glucose cotransporter 5
		SLC6A19/B0AT1	Solute carrier family 6 member 19
		SLC7A1/CAT1	Cationic amino acid transporter 1
		SLC7A7/y+LAT1	y+L-type amino acid transporter 1
		SLC7A9/B0,+AT	B0,+ type amino acid transporter 1
		SNTB1	Syntrophin beta 1
		TCA	Taurocholic acid
		TCDCA	Taurochenodexycholic acid
		TEAB	Tetraethylammonium bromide
		TFI	Total feed intake
		THDCA	Taurohyodeoxycholic acid
		TLCA	Taurolithocholic acid
		TLR	Toll-like receptor
		TMT	Trail making test
		TPM1	Tropomyosin 1
		TPM3	Tropomyosin 3
		TPM4	Tropomyosin 4
		TUDCA	Tauroursodeoxycholic acid
		UDCA	Ursodeoxycholic acid
		UHPLC-Q Exactive HF-X	Ultra-high performance liquid chromatography coupled with tandem mass spectrometry
		UQCRC2	Ubiquinol-cytochrome c reductase core protein 2
		VBP1	Von hippel-lindau binding protein 1
		VH	Villus height
		VIP	Variable importance in projection
		WST-8	2-(2-methoxy-4-nitrophenyl)-3-(4-nitrophenyl)-5-(2,4-disulfophenyl)-2H-tetrazolium
		X2	Xylobiose
		X3	Xylotriose
		X4	Xylotetraose
		X5	Xylopentaose
		X6	Xylohexaose
		X7	Xyloheptaose
		XOS	Xylooligosaccharides
		XPO6	Exportin 6
		ZNF207	Zinc finger protein 207
		ZO-1	Zonula occludens-1
